# Supplementary material for: Reduced Lipopolysaccharide-Binding Protein (LBP) Levels Are Associated with Non-Alcoholic Fatty Liver Disease (NAFLD) and Adipose Inflammation in Human Obesity
Source: Int J Mol Sci. 2023 Dec 6;24(24):17174. doi: 10.3390/ijms242417174 (PMC10742626; doi:10.3390/ijms242417174)
Supplement: Supplementary file 1 [file ijms-24-17174-s001.zip]

Archive with 1 entries (1 files):
- ijms-2721230-supplementary.pdf
